# Supplementary material for: GmMYB183, a R2R3-MYB Transcription Factor in Tamba Black Soybean (Glycine max. cv. Tamba), Conferred Aluminum Tolerance in Arabidopsis and Soybean
Source: Biomolecules. 2024 Jun 19;14(6):724. doi: 10.3390/biom14060724 (PMC11202213; doi:10.3390/biom14060724)
Supplement: Supplementary file 1 [file biomolecules-14-00724-s001.zip]

Archive with 4 entries (3 files):
- biomolecules-3026583-supplementary/
- biomolecules-3026583-supplementary/Supplementary figure.pdf
- biomolecules-3026583-supplementary/Table S1.xlsx
- biomolecules-3026583-supplementary/Table S2.xlsx
