# Supplementary material for: GmMYB183, a R2R3-MYB Transcription Factor in Tamba Black Soybean (Glycine max. cv. Tamba), Conferred Aluminum Tolerance in Arabidopsis and Soybean
Source: Biomolecules. 2024 Jun 19;14(6):724. doi: 10.3390/biom14060724 (PMC11202213; doi:10.3390/biom14060724)
Supplement: Supplementary file 1 [file biomolecules-14-00724-s001.zip › biomolecules-3026583-supplementary/Table S1.xlsx]

## Sheet: Sheet1
Table S1. The primers used in this study
Primer name	Forward primer sequence(5'-3')	Reverse primer sequence(5'-3')
eGFP-GmMYB183	GCTCTAGAATGCCTCTATCCTCCTCTTC	TCCCCCGGGAGCAGCACTTATGATGCTATCT
35S-GmMYB183	CCGGAATTCATGCCTCTATCCTCCTCTTC	CCGCTCGAGTCAAGCAGCACTTATGATGCTA
GmMYB183-Ser36A	GAGTGTGgctATGAACAACCTCTCGCAGTACGA	TGTTCATagcCACACTCTTCCGCATGGAGTCC
qGm40SrRNA	CCCGTCTCAGATTGGTGTCATT	TAGCGAGCAAGTCGGTGGATT
qGmMYB183	GGGGAAAGGTGATTGGAGAGGG	GACGGCGATTGAGGTTGGTGCG
qMYB183-endogene	AAAGGTTCGCCGGAAAATGC	CACCACGACTCTAACGCCAA
qGmMATE13	CTCCCTACTACTCTGGCTTTGGC	TTGTTCATCAGCAGCATCTTCC
qGmMATE75	ATGAGTTTTGTTTTGGGAGTGGG	CTCCATCAAATACAAAGGCTAATG
BK-MYB183	CCGGAATTCATGCCTCTATCCTCCTCTTC	GCGTCGACAGCAGCACTTATGATGCTATCT
AD-GmSGF14a	CCGGAATTCATGTCGGATTCTTCTCGGGAGGAG	CCGCTCGAGCTATTCACCTGGTTGTTGCTTAGA
AD-GmMYB183	CCGGAATTCATGCCTCTATCCTCCTCTTC	CCGCTCGAGTCAAGCAGCACTTATGATGCTA
proGmMATE75-1	CCGCTCGAGAGTTGGCTCTTCGATATCCCCAATG	CCGCTCGAGTGGATAGTGAATCTCATACAAGCG
proGmMATE75-2	CCGCTCGAGAGCAATTTAATGTCATCAAGTGTTC	CCGCTCGAGCCAACTAAATAAGCCTGGTAAAC
proGmMATE75-3	CCGCTCGAGAGTTTGTACTATATGCTCGATCGGC	CCGCTCGAGCCATGGCATGCTATCTAAATATTCA
proGmMATE75-4	CCGCTCGAGGTATATCAACTAAAAGAGAGACGAT	CCGCTCGAGAGTACAAACTACAAATAGGGACG
SK-GmMYB183	GCTCTAGAATGCCTCTATCCTCCTCTTC	TCCCCCGGGTCAAGCAGCACTTATGATGCTA
Luc-proGmMATE75	CCGCTCGAGGTATATCAACTAAAAGAGAGACGAT	CCCAAGCTTTGGATAGTGAATCTCATACAAGCG
Mut-proGmMATE75-1	TCAGTTCtacctaGGGAGCCATTTGCATATTTCTCG	CTCCCtaggtaGAACTGAAATATACAGAATTGTAAGAG
Mut-proGmMATE75-2	TAGGGACCtacctaAGGACGGTGCTTACTGTAGTGAGG	TCCTtaggtaGGTCCCTATATATCCTTGATAGCAAC
