# Supplementary material for: GmMYB183, a R2R3-MYB Transcription Factor in Tamba Black Soybean (Glycine max. cv. Tamba), Conferred Aluminum Tolerance in Arabidopsis and Soybean
Source: Biomolecules. 2024 Jun 19;14(6):724. doi: 10.3390/biom14060724 (PMC11202213; doi:10.3390/biom14060724)
Supplement: Supplementary file 1 [file biomolecules-14-00724-s001.zip › biomolecules-3026583-supplementary/Table S2.xlsx]

## Sheet: Sheet1
Table S2. The accession number of each protein in homologous alignment analysis
Protein name	Accession number
GsMYB1R1	KHN19353.1
GmMYB143	NP_001236016.1
CcMYB1R1	XP_020235400.1
VrMYB1R1	XP_014498254.1
VaMYB1R1	XP_017422359.1
ApMYB1R1-1	XP_027334491.1
ApMYB1R1-2	XP_027329958.1
VuMYB1R1-1	XP_027904605.1
VuMYB1R1-2	XP_027904603.1
AiMYB1R1-1	XP_016169474.1
AiMYB1R1-2	XP_016191940.1
LaMYB1R1	XP_019456496.1
LaMYB-HB	KAE9601458.1
GmMYB176	ABH02865.1
GmMYB173	NP_001238640.1
PaMYB1R1	XP_028784100.1
StMYB1R1	KAF7838393.1
TpMYB1R1	PNY14936.1
TrMYB1R1	ATO87670.1
MtMYB1R1	XP_013457844.1
